# Supplementary material for: Mapping of morpho-electric features to molecular identity of cortical inhibitory neurons
Source: PLoS Comput Biol. 2023 Jan 5;19(1):e1010058. doi: 10.1371/journal.pcbi.1010058 (PMC9815626; doi:10.1371/journal.pcbi.1010058)
Supplement: S1 Table — (CSV) [file pcbi.1010058.s007.csv]

Common morphological labels	BBP m-types	AIBS me-types
NGC	NGC	ME_Inh_17, ME_Inh_18, ME_Inh_19, ME_Inh_20
BC	SBC, NBC, LBC	ME_Inh_6, ME_Inh_7, ME_Inh_8, ME_Inh_9, ME_Inh_10, ME_Inh_11, ME_Inh_12, ME_Inh_13, ME_Inh_14, ME_Inh_16
ChC	ChC	ME_Inh_21
MC	MC	ME_Inh_15, ME_Inh_24, ME_Inh_25, ME_Inh_26
BTC	BTC, DBC, BP	ME_Inh_1, ME_Inh_2, ME_Inh_3, ME_Inh_4, ME_Inh_5, ME_Inh_22, ME_Inh_23, ME_Inh_26
